# Supplementary material for: Gelatin–Tea Tree Essential Oil Coating Improves the Quality, Flavor, and Micromolecular Metabolites of Squid (Illex argentinus) Muscle During Cold Storage
Source: Foods. 2025 Mar 27;14(7):1160. doi: 10.3390/foods14071160 (PMC11988927; doi:10.3390/foods14071160)
Supplement: Supplementary file 1 [file foods-14-01160-s001.zip]

Archive with 1 entries (1 files):
- foods-3502332-supplementary.pdf
